# Supplementary material for: Skin Carotenoid Levels Are Associated with Demographic Factors, Body Size, and Fruit and Vegetable Intake in the Japanese Population
Source: Nutrients. 2024 Jul 4;16(13):2133. doi: 10.3390/nu16132133 (PMC11243080; doi:10.3390/nu16132133)
Supplement: Supplementary file 1 [file nutrients-16-02133-s001.zip]

Archive with 1 entries (1 files):
- nutrients-3087797-supplementary.pdf
